# Supplementary material for: Anaesthetic management of a large paraganglioma resection in a woman with isolated L-looped transposition of the great arteries: a case report
Source: BMC Anesthesiol. 2020 Apr 6;20:79. doi: 10.1186/s12871-020-00998-9 (PMC7132883; doi:10.1186/s12871-020-00998-9)
Supplement: Supplementary file 1 — Additional file 1. Loops 1: Middle esophagus four-chamber view. The normal right atrium (RA) is connected to the triangular-shaped ventricle (the morphologic left ventricle) by means of mitral valve with two leaflets at a higher attachment point. The ventricle has small muscle trabeculae. The left atrioventricular valve has the lowest attachment point, suggesting tricuspid valve. The enlarged left atrium (LA) is connected to the round ventricle (the morphologic right ventricle) by the tricuspid valve, which has a thick muscular trabecula. Loops 2: Middle esophagus aortic valve long axis view. The Aorta is closer to the front of the body, and part of the normal riight ventricular structure is missing. The left atrium is enlarged and connected to the morphologic Right Ventricle (the functional left ventricle) by the tricuspid valve. [file 12871_2020_998_MOESM1_ESM.zip]

Archive with 2 entries (2 files):
- Loop1_Middle esophagus four-chamber viewR2.mp4
- Loops 2_Middle esophagus aortic valve long axis viewR2.mp4
